# Supplementary material for: Environmental Exposure to Bisphenol A Enhances Invasiveness in Papillary Thyroid Cancer
Source: Int J Mol Sci. 2025 Jan 19;26(2):814. doi: 10.3390/ijms26020814 (PMC11766120; doi:10.3390/ijms26020814)
Supplement: Supplementary file 1 [file ijms-26-00814-s001.zip]

Archive with 1 entries (1 files):
- ijms-3351258-supplementary.pdf
